# Supplementary material for: From Pharmacovigilance Signals to Mechanistic Phenotypes: Integrating ADMET, PK/PD, and Network Context to Interpret Antiviral Safety in Pregnancy
Source: Pharmaceuticals (Basel). 2026 Mar 11;19(3):450. doi: 10.3390/ph19030450 (PMC13029279; doi:10.3390/ph19030450)
Supplement: Supplementary file 1 [file pharmaceuticals-19-00450-s001.zip]

Archive with 1 entries (1 files):
- pharmaceuticals-4167839-supplementary.pdf
